# Supplementary material for: Plasma brain natriuretic peptide levels are elevated in patients with cancer
Source: PLoS One. 2017 Jun 1;12(6):e0178607. doi: 10.1371/journal.pone.0178607 (PMC5453551; doi:10.1371/journal.pone.0178607)
Supplement: S2 Table — (XLSX) [file pone.0178607.s002.xlsx]

## Sheet: Sheet1
Group	Body weight (pre injection)	BW (post injection)	BNP	CRP	IL-6	TNF-a	IL-1b
Normal	21.47	24.5	139.126	3248.01	5.19	0.356	12.42
Normal	23.69	25	185.033	3617.24	2.324	0.338	4.09
Normal	22.28	27.1	190.235	4162.15	1.532	0.252	27.43
Normal	22.3	25	125.016	3045.36	0.998	0.182	.
Normal	21.74	24.9	146.477	3248.01	2.505	0.252	9.33
Normal	23.5	28	451.081	2722.19	3.333	0.295	17.26
Cancer	22.43	24.4	565.322	3453.02	2.869	0.295	7.1
Cancer	22.39	24	254.01	3574.26	5.52	0.517	12.25
Cancer	21.5	23.3	157.924	4096.02	2.202	0.338	16.7
Cancer	20.78	22.1	183.573	4000.85	12.341	0.472	11.41
Cancer	20.93	20.8	560.862	4147.43	20.468	0.517	13.8
Cancer	23.13	23.6	1019.95	6683.42	25.067	0.797	14.867
Cancer	22.43	22.1	1044.48	6941.26	15.175	0.472	.
Cancer	23.5	23.9	942.278	4250.61	2.858	0.427	.
